# Supplementary material for: Enhancing sexual and reproductive health decision-making skills in underserved communities in Ghana: A quasi-experimental study
Source: PLOS Glob Public Health. 2025 Jul 24;5(7):e0004733. doi: 10.1371/journal.pgph.0004733 (PMC12288995; doi:10.1371/journal.pgph.0004733)
Supplement: S1 Data — (XLSX) [file pgph.0004733.s001.xlsx]

## Sheet: INTERVENTION DATA
			BASELINE					ENDLINE					FOLLOW-UP
	CONT	T1	T2	T3			CONT	T!	T2	T3			CONTROL	T1	T2	T3
	67.8571	46.4286	28.5714	75			45.1613	48.3871	51.6129	68			73	63	43	53
	75	39.2857	42.8571	78.5714			58.0645	48.3871	77.4194	81			60	40	56	66
	64.2857	53.5714	67.8571	64.2857			70.9677	58.0645	38.7097	77			63	60	56	56
	75	39.2857	75	78.5714			48.3871	54.8387	74.1935	84			56	60	53	76
	75	64.2857	0	71.4286			67.7419	61.2903	77.4194	84			36	60	43	86
	71.4286	60.7143	0	53.5714			74.1935	61.2903	45.1613	81			43	73	36	86
	64.2857	64.2857	39.2857	46.4286			45.1613	64.5161	54.8387	77			60	70	73	90
	71.4286	53.5714	35.7143	35.7143			74.1935	58.0645	83.871	48			76	53	43	63
	64.2857	17.8571	53.5714	67.8571			67.7419	48.3871	61.2903	55			26	56	43	80
	50	57.1429	57.1429	46.4286			45.1613	67.7419	54.8387	58			60	66	66	63
	78.5714	50	50	35.7143			77.4194	38.7097	51.6129	55			46	53	20	76
	50	53.5714	50	17.8571			35.4839	45.1613	74.1935	77			30	50	70	76
	35.7143	42.8571	46.4286	46.4286			70.9677	51.6129	67.7419	68			53	56	50	56
	64.2857	39.2857	46.4286	57.1429			83.871	67.7419	48.3871	68			80	73	46	70
	75	60.7143	21.4286	46.4286			48.3871	48.3871	77.4194	81			66	70	30	50
	50	42.8571	60.7143	53.5714			64.5161	45.1613	67.7419	65			70	46	46	66
	46.4286	60.7143	64.2857	71.4286			61.2903	51.6129	61.2903	74			66	70	53	56
	67.8571	42.8571	39.2857	35.7143			77.4194	61.2903	67.7419	58			70	36	16	60
	64.2857	39.2857	42.8571	57.1429			41.9355	67.7419	83.871	65			66		63	33
	60.7143	32.1429	57.1429	53.5714			38.7097	45.1613	77.4194	45			26		60	43
	75	50	28.5714	39.2857			70.9677	54.8387	70.9677	55			70		73	70
	50	32.1429	53.5714	53.5714			67.7419	58.0645	80.6452	52			56		22	63
	57.1429	17.8571	53.5714	42.8571			32.2581	64.5161	70.9677	74			73		22	83
	82.1429	64.2857	46.4286	46.4286			74.1935	61.2903	41.9355	61			66		30	70
	67.8571		53.5714	60.7143			77.4194		77.4194	61			66		83	100
	53.5714		67.8571	60.7143			35.4839		45.1613	87			63		70	83
	75		50	71.4286			54.8387		51.6129	90			80		30	80
	46.4286		32.1429	57.1429			74.1935		61.2903	77			50		70	76
	53.5714		75	75			48.3871		54.8387	81			46		53	83
	53.5714		53.5714	35.7143			48.3871		64.5161	74			36		66	80
	25		64.2857	46.4286			74.1935		61.2903	81			70		73	73
	75		57.1429	75			67.7419		35.4839	77			70		60	26
	57.1429		64.2857	82.1429			48.3871		45.1613	71			76		73	80
	39.2857		60.7143	85.7143			74.1935		58.0645	74			36		53	73
	64.2857		78.5714	75			51.6129		48.3871	81			83		66	80
	60.7143		57.1429	67.8571			54.8387		38.7097	87			60		90	90
	71.4286		50	78.5714			48.3871		70.9677	87			46		83	66
	21.4286		57.1429	78.5714			51.6129		74.1935	65			73		100	96
	53.5714		67.8571	67.8571			64.5161		83.871	71			60		86	76
	71.4286		64.2857	67.8571			64.5161		48.3871	87			63		63	83
	21.4286		71.4286	60.7143			25.8065		70.9677	55			76		73	66
	50		21.4286	75			51.6129		64.5161	68			76		83	83
	71.4286		78.5714	60.7143			64.5161		58.0645	87			63		86	23
	28.5714		82.1429	53.5714			64.5161		83.871	81			83		46	63
	53.5714		35.7143	89.2857			32.2581		61.2903	84			76		73	73
	64.2857		42.8571	78.5714			41.9355		70.9677	61			43		43	43
	75		71.4286	82.1429			45.1613		77.4194	81			53		76	63
	82.1429		42.8571	64.2857			61.2903		67.7419	81			50		70	70
	39.2857		60.7143	60.7143			64.5161		70.9677	29			20		46	73
	50		64.2857	67.8571			74.1935		51.6129	45					56	76
	46.4286		42.8571	25			74.1935		48.3871	45					63	46
	50		50	0			38.7097		48.3871	61					53	43
	50		60.7143	57.1429			35.4839		67.7419	48					83	33
	25		50	53.5714			45.1613		38.7097	55					80	43
	75		50	60.7143			70.9677		51.6129	65					56	63
	75		46.4286	28.5714			54.8387		67.7419	74					66	76
	89.2857		67.8571	71.4286			61.2903		74.1935	52					63	86
	50		53.5714	50			41.9355		41.9355	65					46	83
	28.5714		53.5714	60.7143			25.8065		61.2903	52					60	76
	42.8571		64.2857	50			45.1613		64.5161	65					76	86
	67.8571		82.1429	39.2857			19.3548		58.0645	77					86	86
	42.8571		67.8571	28.5714			45.1613		61.2903	68					70	80
	50		75	46.4286			70.9677		77.4194	55					80	90
	78.5714		64.2857	53.5714			70.9677		83.871	52					78	70
	67.8571		64.2857	64.2857			41.9355		54.8387	61					70
	46.4286		75	53.5714			64.5161		80.6452	65					63
	64.2857		60.7143	53.5714			64.5161		67.7419	65					73
	57.1429		21.4286	67.8571			58.0645		67.7419	58					66
	71.4286		46.4286	42.8571			58.0645		61.2903	45					80
	60.7143		71.4286	64.2857			38.7097		70.9677	71					86
	57.1429		53.5714	67.8571			67.7419		64.5161	58
			85.7143						77.4194	45
			57.1429						61.2903	61
			42.8571						74.1935
			71.4286						67.7419
			64.2857						70.9677
			71.4286						74.1935
			21.4286						74.1935
			46.4286						61.2903
			57.1429						67.7419
			42.8571						80.6452

## Sheet: BACKGROUND INFOR
	AGE	School_type	Gender	GRADE LEVEL	PLACE OF RESIDENCE	ATTENDANCE	LITERACY SKILLS
	15	1	1	7	0	9	70
	12	0	0	7	0	9	40
	15	1	0	7	1	9	30
	12	1	1	7	1	9	80
	12	1	1	7	1	9	70
	15	1	0	8	1	9	40
	13	1	1	8	1	9	80
	14	1	1	8	1	9	30
	15	1	0	8	1	9	90
	14	1	0	8	1	9	80
	13	1	1	7	1	9	40
	14	1	0	7	0	9	90
	15	1	0	8	1	9	30
	15	1	1	8	1	9	40
	13	1	1	7	1	9	30
	14	1	1	7	1	9	70
	12	0	1	8	1	9	70
	14	0	1	7	1	9	30
	13	0	1	8	0	9	40
	13	0	1	7	0	9	40
	14	0	1	7	1	9	40
	13	0	0	7	0	9	30
	15	0	0	7	0	9	20
	13	0	0	7	0	9	20
	13	0	1	7	1	9	20
	14	0	0	8	0	9	40
	14	0	1	8	0	9	80
	13	1	0	7	1	9	70
	15	0	1	7	1	9	10
	15	0	1	8	0	9	30
	12	0	0	8	1	9	20
	15	0	0	8	0	9	70
	15	0	0	7	0	9	70
	15	0	1	8	0	9	40
	14	0	1	8	1	9	90
	14	0	0	7	1	9	50
	15	1	0	8	0	9	70
	15	1	0	8	0	9	80
	15	1	0	8	1	9	70
	14	1	1	7	1	9	70
	14	1	1	7	1	9	30
	15	1	1	7	1	9	30
	15	1	1	7	1	9	40
	13	1	1	7	1	9	70
	14	1	1	8	1	9	80
	14	1	0	7	1	9	30
	14	1	1	7	1	9	80
	14	1	1	8	1	9	70
	14	1	0	7	1	9	30
	13	1	1	7	0	9	40
	15	1	1	8	1	9	20
	14	1	1	7	1	9	70
	15	1	0	8	1	9	70
	13	1	0	7	1	9	70
	15	1	1	7	1	9	80
	14	1	1	8	1	9	80
	14	1	0	8	1	9	30
	14	1	0	8	1	9	70
	14	1	0	8	1	9	40
	15	1	1	8	1	9	30
	14	1	1	8	1	9	70
	14	1	1	8	1	9	30
	15	1	1	8	1	9	90
	15	1	0	8	1	9	30
	15	1	1	7	1	9	30
	15	1	1	8	1	9	70
	15	1	1	7	1	9	40
	14	0	1	8	1	9	30
	15	0	1	7	1	9	90
	14	1	1	7	1	9	40
	15	1	1	7	1	6	40
	13	1	1	7	1	6	70
	14	1	1	7	0	6	70
	15	1	0	7	1	6	40
	14	1	1	7	1	6	40
	15	1	1	8	1	6	70
	13	1	1	8	1	6	70
	14	1	0	8	1	6	40
	15	1	1	8	1	5	40
	15	1	1	8	1	6	40
	15	1	0	7	1	2	40
	15	1	1	7	1	2	20
	15	1	1	7	1	6	70
	15	1	1	7	1	6	20
	15	1	0	7	1	6	30
	15	1	0	7	1	6	70
	15	1	0	7	0	6	40
	14	1	1	7	1	6	70
	14	1	0	7	1	5	40
	15	1	1	7	1	6	40
	14	1	1	8	1	2	30
	14	1	1	8	1	6	40
	14	1	1	8	0	5	10
	15	1	1	8	0	3	30
	15	1	1	7	0	5	30
	14	1	1	8	0	5	40
	15	1	1	7	0	5	40
	14	1	0	8	0	5	20
	14	1	0	7	0	5	40
	13	1	1	7	0	5	80
	14	1	1	7	1	5	70
	14	1	0	7	0	5	70
	15	1	1	7	0	5	80
	14	0	0	7	0	5	30
	15	1	0	7	1	5	70
	14	1	1	7	0	5	80
	15	1	0	7	1	5	70
	13	1	1	8	0	5	80
	14	1	1	8	0	5	70
	14	1	0	8	0	5	40
	13	1	1	7	0	5	70
	15	1	1	8	0	5	74
	15	1	0	7	0	5	20
	15	1	1	8	1	5	30
	15	1	1	7	0	6	40
	13	1	1	7	0	4	30
	14	1	1	7	0	5	30
	15	1	1	8	0	6	40
	15	1	0	7	0	6	70
	14	1	1	7	0	6	70
	15	1	0	7	0	3	40
	14	1	0	7	1	5	30
	12	1	1	7	0	5	70
	14	1	1	7	0	6	30
	15	1	1	7	0	6	70
	15	1	1	8	0	6	70
	14	1	1	8	0	6	70
	15	1	1	8	0	5	80
	14	1	1	7	0	5	40
	15	1	1	8	0	2	30
	15	1	1	8	0	2	30
	15	1	1	7	0	4	40
	15	1	1	8	0	6	70
	15	1	0	7	0	6	40
	13	1	1	8	0	6	30
	15	1	0	8	0	6	40
	14	1	0	7	0	3	40
	15	1	1	7	0	5	70
	15	1	0	7	0	5	70
	11	1	1	8	0	6	70
	15	1	1	7	0	6	20
	15	1	0	7	0	6	70
	15	1	1	7	0	5	20
	13	1	1	8	0	4	30
	13	1	1	8	0	5	70
	15	1	1	8	0	4	30
	12	1	1	7	0	3	70
	15	1	1	8	0	4	30
	14	1	0	7	0	3	30
	15	1	1	7	0	6	30
	15	1	0	8	0	5	40
	14	1	1	8	0	4	30
	15	1	1	8	0	5	80
	15	1	1	7	0	4	80
	14	1	1	8	0	5	80
	15	1	1	7	0	5	80
	14	1	0	8	0	3	80
	13	1	1	7	0	5	70
	13	1	0	7	0	3	70
	12	0	0	7	0	5	90
	14	0	1	7	1	5	70
	15	0	1	8	1	5	70
	13	0	0	7	1	5	70
	14	0	1	8	1	4	70
	13	0	1	7	1	5	80
	13	0	1	7	1	5	70
	12	0	1	7	1	4	80
	14	0	0	7	1	6	40
	14	0	0	8	1	2	30
	14	0	1	8	1	6	90
	14	0	1	8	1	5	30
	14	0	0	8	1	3	30
	13	0	0	8	0	4	30
	15	0	1	8	1	4	40
	13	0	0	8	1	6	40
	13	0	0	7	1	6	70
	14	0	1	8	0	6	30
	14	0	1	8	1	6	30
	13	0	0	8	0	5	80
	12	0	1	7	1	6	90
	12	0	1	7	0	6	40
	14	1	0	8	0	6	30
	13	1	1	8	0	6	40
	14	1	0	8	0	6	70
	14	1	1	7	0	2	86
	13	1	1	7	0	5	20
	14	1	1	7	0	6	30
	14	1	1	7	0	6	30
	14	1	1	7	0	4	40
	15	0	0	8	0	6	90
	14	1	1	7	0	6	10
	14	1	1	8	0	6	80
	13	1	1	7	0	6	40
	13	1	1	8	1	6	70
	13	1	1	8	0	6	40
	15	1	1	8	1	6	70
	15	1	0	7	0	4	70
	14	1	1	8	0	5	50
	13	1	1	7	0	6	40
	14	1	0	7	1	6	90
	12	1	1	7	1	6	70
	15	1	1	8	1	6	70
	13	1	1	7	1	5	80
	15	1	1	8	1	6	40
	13	1	0	8	1	5	70
	13	1	0	7	1	5	40
	13	1	1	7	1	6	70
	14	1	1	7	1	6	70
	13	1	1	7	1	6	100
	13	1	1	8	1	6	70
	14	1	0	8	1	6	70
	12	1	1	7	1	3	90
	15	1	0	8	1	6	90
	15	1	1	7	1	6	80
	14	1	1	8	1	6	90
	13	1	0	8	1	6	20
	15	1	0	8	0	6	80
	13	1	1	8	1	5	40
	15	1	1	8	1	5	40
	14	1	1	8	1	3	40
	13	1	0	8	1	3	70
	14	1	1	7	1	6	80
	15	1	1	8	1	6	20
	14	1	0	7	1	4	70
	14	1	0	7	0	4	30
	15	1	0	8	0	5	30
	13	1	0	7	1	5	40
	12	1	1	8	1	5	40
	14	1	0	7	0	6	20
	13	1	1	7	1	6	70
	15	1	1	7	0	6	20
	14	1	0	7	0	6	40
	14	1	1	7	1	4	20
	15	1	1	7	1	6	40
	13	1	0	7	1	4	40
	13	1	1	7	1	5	70
	15	1	1	8	1	6	30
	15	1	1	7	1	5	30
	12	1	1	7	1	5	30
	14	1	1	7	1	6	10
	13	1	1	7	1	3	70
	13	1	0	7	1	4	40
	14	1	0	7	0	6	70
	12	1	1	7	1	5	90
	15	1	1	8	1	6	80
	15	1	0	7	1	6	100
	14	1	0	7	0	3	70
	15	1	1	8	0	6	80
	14	1	1	8	0	6	80

## Sheet: PARTICIPANTS FEEDBACK
GROUP	Q1	Q2	Q3	The learning materials was easy to read	The material was easy to understand	All lessons taught followed the time table allowed	I was able to speak openly during the lessons	I had time to share my thoughts in all the lessons	The teacher answered all my questions	I could easly share my views with my schoolmates	I did not feel shy during the lessons	The lessons were helpful to my daily life	Other JHS scholl pupils should be tauht the SRH lessons	Overall, how did you like the lessons you have learned
1	1	1	1	2	2	2	2	2	1	2	2	2	1	2
1	1	2	1	2	2	1	2	2	2	1	2	1	2	2
1	1	2	1	1	1	5	1	1	1	1	1	1	1	1
1	1	2	1	3	1	2	1	2	1	3	4	1	1	2
1	1	1	1	1	3	1	5	2	3	2	1	3	3	1
1	1	3	1	1	1	1	1	1	1	2	1	1	2	1
1	1	3	1	1	2	1	1	2	2	3	1	1	2	2
1	1	2	1	1	2	2	2	5	5	2	1	1	1	1
1	1	2	1	1	1	1	1	1	3	1	1	1	1	1
1	1	3	1	2	1	1	2	2	1	2	1	2	2	2
1	1	1	1	2	2	2	2	2	2	3	2	2	2	1
1	1	1	1	1	2	2	1	1	1	2	1	1	3	1
1	1	3	1	1	1	2	2	2	2	2	2	2	2	2
1	1	2	1	2	2	3	4	2	2	5	1	2	1	3
1	1	1	1	2	1	1	1	2	1	5	1	1	1	2
1	1	3	1	2	3	4	3	1	2	5	1	2	1	3
1	1	1	1	2	1	2	2	1	1	3	1	1	1	3
1	1	3	1	2	3	2	2	3	2	3	2	2	2	3
1	1	2	1	2	3	4	3	1	2	5	1	2	1	3
1	1	2	1	1	2	2	2	2	1	1	1	1	1	1
1	1	1	1	2	2	2	1	2	1	1	1	1	1	1
3	0	0	1	1	2	1	2	1	1	3	2	1	1	1
2	1	2	1	1	1	1	2	1	1	2	1	1	1	1
2	1	2	1	1	1	3	1	1	1	1	5	2	2	1
2	1	1	1	2	1	1	1	1	1	3	1	1	1	1
2	1	1	1	2	2	1	1	2	1	1	2	1	1	1
2	1	1	1	1	1	1	1	1	1	1	1	1	1	1
2	1	1	1	2	1	2	4	4	2	1	4	2	2	1
2	1	2	1	1	1	1	2	2	1	2	1	1	1	1
2	1	1	1	2	2	1	2	1	1	1	2	1	1	2
2	1	1	1	1	2	2	1	1	1	2	2	1	3	1
2	1	1	1	1	2	1	2	2	1	2	1	1	1	1
2	1	1	1	1	2	1	2	1	1	2	3	1	1	1
2	1	1	1	3	1	3	4	2	1	3	2	5	1	2
2	1	1	1	1	4	1	3	2	1	4	1	1	2	1
2	1	1	1	1	1	1	1	2	1	2	1	1	1	1
2	1	1	1	1	1	1	1	1	1	1	1	1	1	1
2	1	1	1	1	1	1	1	1	1	1	1	1	1	1
2	1	1	1	1	1	1	1	2	1	1	4	1	5	1
2	1	1	1	1	1	1	1		1	5	5	1	1	1
2	1	1	1	4	1	5	3	3	5	5	2	2	1	1
2	1	1	1	1	1		1		1	1	1	1	1	1
2	1	1	1	1	2	1	1	2	2	1	1	1	2	1
2	1	1	1	2	1	1	2	1	3	1	3	1	1	2
2	1	1	1	1	2	2	3	3	2	2	1	1	1	1
2	1	2	1	1	2	2	1	1	2	3	1	3	1	1
2	1	1	1	1	1	1	1	3	1	2	1	1	3	1
2	1	1	1	3	2	3	3	2	1	1	3	2	3	3
2	1	1	1	1	3	2	2	4	5	1	2	2	2	2
2	1	1	1	1	2	1	3		1	2	4	3	1	1
2	1	3	1	1	1	1	1	3	1	1	1	1	1	1
2	1	1	1	2	1	1	1	1	1	2	1	1	1	1
2	1	1	1	1	1	3	1	1	1	2	1	1	1	1
2	1	2	1	2	2	4	4	2	3	3	2	2	2	1
2	1	2	1	2	1	1	1	2	1	2	1	1	2	1
2	1	1	1	2	1	1	1	3	1	2	1	1	1	1
2	1	1	1	2	5	1	1	3	5	2	2	2	1	1
2	0	2	1	1	2	2	1	1	1	1	1	1	1	1
2	1	2	1	1	1	1	1	2	1	1	1	1	1	1
2	1	2	1	1	1	1	1	1	1	1	1	2	2	1
2	1	2	1	1	2	1	1	2	1	2	1	1	1	1
2	1	1	1	1	2	2	3	3	1	2	2	1	2	1
2	1	2	1	1	1	1	1	3	1	1	1	1	1	1
2	1	2	1	1	1	1	1	1	1	1	1	1	1	1
2	1	3	1	2	1	1	1	1	1	2	2	1	1	1
2	1	1	1	1	1	2	1	1	1	2	1	1	2	1
2	1	1	1	2	1	1	1	1	1	1	1	1	1	1
2	1	3	1	2	1	1	1	1	1	1	1	1	1	1
2	0	1	1	1	1	2	1	1	1	2	1	2	1	1
2	1	1	1	1	1	1	1	1	1	1	1	1	1	1
2	1	3	1	1	1	2	1	1	2	1	2	1	1	1
2	1	1	1	1	1	3	1	1	1	1	1	1	1	1
2	1	2	1	1	1	2		1	1	2	2	1	1	1
2	1	3	1	1	2	2	1	1	2	2	1	1	1	1
2	1	2	1	1	1	1	1	1	1	1	1	1	1	1
2	1	1	1	1	2	1	1	1	1	2	1	1	1	1
2	1	1	1	1	2	1	1	1	1	2	1	1	1	1
2	1	1	1	1	1	3	1	1	1	1	1	4	1	1
2	1	1	1	1	1	3	1	1	1	1	4	1	1	1
2	1	1	1	1	1	1	1	1	1	3	1	1	1	1
2	1	2	1	1	1	1	3	2	1	3	1	1	1	1
2	0	1	1	1	1	2	1	1	1	3	1	1	1	1
2	1	1	1	1	1	1	1	1	1	3	1	1	1	1
2	1	3	1	1	2	1	1	1	1	2	1	1	1	1
2	1	1	1	1	2	1	1	1	1	2	1	1	1	1
2	1	1	1	1	2	1	1	1	1	2	1	1	1	1
2	1	1	1	2	1	2	1	2	1	2	2	1	2	2
2	1	3	1	1	1	1	1	1	1	1	1	1	1	1
2	1	2	1	1	1	1	1	1	1	3	1	1	1	1
2	1	2	1	1	1	1	1	1	1	3	1	1	1	1
2	1	2	1	1	1	1	1	1	1	3	1	1	1	1
2	1	2	1	1	1	1	2	1	1	1	1	1	1	1
2	1	1	1	1	1	1	1	1	1	1	1	1	1	1
2	1	3	1	1	1	1	1	1	1	1	1	1	1	1
2	1	1	1	1	1	1	1	1	1	1	1	1	1	1
2	1	2	1	1	1	1	1	1	1	1	1	1	1	1
2	1	1	1	1	2	2	3	1	1	3	1	1	1	1
2	0	2	1	1	2	1	2	1	1	1	1	1	1	1
2	0	0	1	1	1	1	1	1	1	2	1	1	1	1
2	1	3	1	1	2	2	2	1	2	1	2	2	2	1
2	1	1	1	2	2	1	1	1	1	1	1	1	1	1
2	0	0	1	1	2	2	1	1	1	3	1	1	1	1
2	0	1	1	1	1	1	2	1	1	3	1	1	1	1
2	1	2	1	1	1	1	1	2	1	2	2	2	2	1
2	1	1	1	3	3	1	1	1	1	1	1	1	1	1
3	0	2	1	1	2	2	1	1	1	3	1	1	1	3
2	0	1	1	1	1	1	1	1	1	1	2	1	1	1
3	0	0	1	1	2	1	2	1	1	3	2	1	1	1
3	1	1	1	1	1	1	1	1	1	1	1	1	1	1
3	1	1	1	1	2	2	2	3	1	2	1	1	1	1
3	1	1	1	1	1	1	1	1	1	1	1	1	1	1
3	1	1	1	1	2	2	1	1	1	1	1	1	1	1
3	1	1	1	1	2	2	2	3	2	3	1	1	1	1
3	1	1	1	1	2	2	1	2	1	2	1	2	1	1
3	1	1	1	1	2	2	1	1	1	2	1	1	1	1
3	1	1	1	1	1	1	1	1	1	1	1	1	1	1
3	1	1	1	1	1	2	1	2	1	1	1	2	1	1
3	1	1	1	1	1	2	1	2	1	1	2	1	1	2
3	1	1	1	1	1	2	1	1	2	2	1	2	2	1
3	1	1	1	1	1	1	1	1	1	1	2	1	1	1
3	1	1	1	1	2	1	1	1	1	2	3	2	1	2
3	1	1	1	1	2	1	1	1	1	1	1	1	1	1
3	1	1	1	2	1	1	3	2	1	2	1	1	1	1
3	1	1	1	1	2	1	1	2	1	1	2	3	1	2
3	1	1	1	1	2	2	1	1	1	1	1	1	2	1
3	1	1	1	1	1	2	1	1	1	1	1	2	1	1
3	1	1	1	1	2	2	1	1	1	1	1	2	1	1
3	1	1	1	1	2	1	1	3	1	5	1	1	1	1
3	1	1	1	1	2	1	1	1	1	2	1	1	1	1
3	1	1	1	1	1	2	1	2	3	2	1	1	1	1
3	1	1	1	2	1	1	2	1	1	2	2	2	4	1
3	1	1	1	1	1	1	1	1	1	2	1	1	1	1
3	1	1	1	1	1	1	1	1	2	1	1	1	1	1
3	1	1	1	1	1	1	3	1	3	3	3	1	3	1
3	1	1	1	3	3	1	1	3	1	1	1	1	1	2
3	0	1	1	2	2	2	4	3	1	3	3	2	3	1
3	1	1	1	2	2	1	1	1	1	1	1	2	1	1
3	1	1	1	1	2	1	1		1	1	4	1	1	1
3	1	1	1	1	1	4	1	4	1	1	4	1	1	1
3	1	1	1	1	1	2	1	1	4	1	1	1	1	1
3	1	1	1	1	2	2	1	1	1	5	1	1	1	5
3	1	2	1	1	1	1	1	1	1	1	1	1	1	1
3	1	1	1	1	1	2	2	2	2	2	2	2	2	1
3	1	1	1	1	1	1	1	1	1	1	1	1	1	1
3	1	1	1	1	1	1	1	1	1	1	2	1	1	1
3	1	1	1	1	3	1	1	1	1	1	1	1	1	1
3	1	1	1	1	1	1	1	1	1	1	1	1	1	1
3	1	1	1	1	1	1	2	2	1	1	1	1	1	1
3	1	1	1	2	2	2	2	2	2	2	2	2	2	1
3	1	1	1	1	1	1	1	1	1	1	1	1	1	1
3	1	2	1	1	1	1	1	1	1	1	1	1	1	1
3	1	1	1	1	1	1	1	1	1	1	1	1	1	1
3	1	1	1	1	1	1	1	1	1	1	1	1	1	1
3	0	1	1	1	1	2	1	1	1	1	1	1	1	1
3	1	2	1	1	1	1	1	1	1	4	1	1	1	1
3	0	1	1	1	2	2	1	1	1		1	1	1	2
3	0	2	1	1	1	1	1	1	1	1	1	1	1	1
3	0	1	1	1	1	1	2	2	1	1	1	1	1	1
3	0	2	1	1	1	5	1	1	1	1	1	1	1	1
3	1	3	1	1	1	1	1	1	1	1	1	1	1	1
3	0	1	1	1	1	1	1	1	1	1	1	1	1	1
3	1	3	1	1	1	1	1	1	1	1	1	1	1	1
3	0	2	1	1	2	2	1	1	1	3	1	1	1	3
2	0	1	1	1	1	1	1	1	1	1	2	1	1	1
3	0	0	1	1	2	1	2	1	1	3	2	1	1	1
3	1	2	1	1	1	1	1	1	1	1	1	1	1	1
3	1	1	1	1	2	2	1	1	1	1	1	1	2	1
3	1	1	1	1	1	2	1	1	1	1	1	2	1	1
3	1	1	1	1	2	2	1	1	1	1	1	2	1	1
3	1	1	1	1	2	1	1	3	1	5	1	1	1	1
3	1	1	1	1	2	1	1	1	1	2	1	1	1	1
3	1	1	1	1	1	2	1	2	3	2	1	1	1	1
3	1	1	1	2	1	1	2	1	1	2	2	2	4	1
3	1	1	1	1	1	1	1	1	1	2	1	1	1	1
3	1	1	1	1	1	1	1	1	2	1	1	1	1	1
3	1	1	1	1	1	1	3	1	3	3	3	1	3	1
3	1	1	1	3	3	1	1	3	1	1	1	1	1	2
3	0	1	1	2	2	2	4	3	1	3	3	2	3	1
3	0	1	1	1	1	1	1	1	1	1	1	1	1	1
3	1	3	1	1	1	1	1	1	1	1	1	1	1	1
3	0	2	1	1	2	2	1	1	1	3	1	1	1	3
2	0	1	1	1	1	1	1	1	1	1	2	1	1	1
3	0	0	1	1	2	1	2	1	1	3	2	1	1	1
3	1	2	1	1	1	1	1	1	1	1	1	1	1	1
